# Supplementary material for: Next-Generation Sequencing reveals relationship between the larval microbiome and food substrate in the polyphagous Queensland fruit fly
Source: Sci Rep. 2019 Oct 1;9:14292. doi: 10.1038/s41598-019-50602-5 (PMC6773747; doi:10.1038/s41598-019-50602-5)
Supplement: Supplementary file 3 — Dataset 2 [file 41598_2019_50602_MOESM3_ESM.xlsx]

## Sheet: mapping file
Sample Id	Source	Fruit type	Location	Fruit-larvae		Description (Larvae)	Description (Fruit)
S1-16s	Larvae	Hog Plum	Nambour, QLD	Larvae (Hog Plam)		Larvae (Hog Plum)
S2-16s	Larvae	Hog Plum	Nambour, QLD	Larvae (Hog Plam)		Larvae (Hog Plum)
S3-16s	Larvae	Hog Plum	Nambour, QLD	Larvae (Hog Plam)		Larvae (Hog Plum)
S4-16s	Larvae	Hog Plum	Nambour, QLD	Larvae (Hog Plam)		Larvae (Hog Plum)
S5-16s	Larvae	Hog Plum	Nambour, QLD	Larvae (Hog Plam)		Larvae (Hog Plum)
S6-16s	Larvae	Hog Plum	Nambour, QLD	Larvae (Hog Plam)		Larvae (Hog Plum)
S7-16s	Larvae	Sapodilla (whiteside)	Whiteside, QLD	Larvae (Sapodilla/Whiteside)	Larvae (Sapodilla/Whiteside, QLD)	Larvae (Sapodilla/Whiteside)
S8-16s	Larvae	Sapodilla (whiteside)	Whiteside, QLD	Larvae (Sapodilla/Whiteside)	Larvae (Sapodilla/Whiteside, QLD)	Larvae (Sapodilla/Whiteside)
S9-16s	Larvae	Sapodilla (whiteside)	Whiteside, QLD	Larvae (Sapodilla/Whiteside)	Larvae (Sapodilla/Whiteside, QLD)	Larvae (Sapodilla/Whiteside)
S10-16s	Larvae	Sapodilla (whiteside)	Whiteside, QLD	Larvae (Sapodilla/Whiteside)	Larvae (Sapodilla/Whiteside, QLD)	Larvae (Sapodilla/Whiteside)
S11-16s	Larvae	Sapodilla (whiteside)	Whiteside, QLD	Larvae (Sapodilla/Whiteside)	Larvae (Sapodilla/Whiteside, QLD)	Larvae (Sapodilla/Whiteside)
S12-16s	Larvae	Sapodilla (whiteside)	Whiteside, QLD	Larvae (Sapodilla/Whiteside)	Larvae (Sapodilla/Whiteside, QLD)	Larvae (Sapodilla/Whiteside)
S13-16s	Larvae	Sapodilla (Nambour)	Nambour, QLD	Larvae (Sapodilla/Nambour)	Larvae (Sapodilla/Nambour, QLD)	Larvae (Sapodilla/Nambour)
S14-16s	Larvae	Sapodilla (Nambour)	Nambour, QLD	Larvae (Sapodilla/Nambour)	Larvae (Sapodilla/Nambour, QLD)	Larvae (Sapodilla/Nambour)
S15-16s	Larvae	Sapodilla (Nambour)	Nambour, QLD	Larvae (Sapodilla/Nambour)	Larvae (Sapodilla/Nambour, QLD)	Larvae (Sapodilla/Nambour)
S16-16s	Larvae	Sapodilla (Nambour)	Nambour, QLD	Larvae (Sapodilla/Nambour)	Larvae (Sapodilla/Nambour, QLD)	Larvae (Sapodilla/Nambour)
S17-16s	Larvae	Sapodilla (Nambour)	Nambour, QLD	Larvae (Sapodilla/Nambour)	Larvae (Sapodilla/Nambour, QLD)	Larvae (Sapodilla/Nambour)
S18-16s	Larvae	Sapodilla (Nambour)	Nambour, QLD	Larvae (Sapodilla/Nambour)	Larvae (Sapodilla/Nambour, QLD)	Larvae (Sapodilla/Nambour)
S19-16s	Larvae	Pomegranate	Commealla, NSW	Larvae (Pomegranate)		Larvae (Pomegranate)
S20-16s	Larvae	Pomegranate	Commealla, NSW	Larvae (Pomegranate)		Larvae (Pomegranate)
S21-16s	Larvae	Pomegranate	Commealla, NSW	Larvae (Pomegranate)		Larvae (Pomegranate)
S22-16s	Larvae	Pomegranate	Commealla, NSW	Larvae (Pomegranate)		Larvae (Pomegranate)
S23-16s	Larvae	Pomegranate	Commealla, NSW	Larvae (Pomegranate)		Larvae (Pomegranate)
S24-16s	Larvae	Pomegranate	Commealla, NSW	Larvae (Pomegranate)		Larvae (Pomegranate)
S25-16s	Larvae	Green Apple	Echuca, VIC	Larvae (Green Apple)		Larvae (Green Apple)
S26-16s	Larvae	Green Apple	Echuca, VIC	Larvae (Green Apple)		Larvae (Green Apple)
S27-16s	Larvae	Green Apple	Echuca, VIC	Larvae (Green Apple)		Larvae (Green Apple)
S28-16s	Larvae	Green Apple	Echuca, VIC	Larvae (Green Apple)		Larvae (Green Apple)
S29-16s	Larvae	Green Apple	Echuca, VIC	Larvae (Green Apple)		Larvae (Green Apple)
S30-16s	Larvae	Green Apple	Echuca, VIC	Larvae (Green Apple)		Larvae (Green Apple)
S31-16s	Larvae	Quince	Toolamba, VIC	Larvae (Quince)		Larvae (Quince)
S32-16s	Larvae	Quince	Toolamba, VIC	Larvae (Quince)		Larvae (Quince)
S33-16s	Larvae	Quince	Toolamba, VIC	Larvae (Quince)		Larvae (Quince)
S34-16s	Larvae	Quince	Toolamba, VIC	Larvae (Quince)		Larvae (Quince)
S35-16s	Larvae	Quince	Toolamba, VIC	Larvae (Quince)		Larvae (Quince)
S36-16s	Larvae	Quince	Toolamba, VIC	Larvae (Quince)		Larvae (Quince)
S37-16s	Fruit	Hog Plum	Nambour, QLD	Fruit (Hog Plam)			Fruit (Hog Plum)
S38-16s	Fruit	Hog Plum	Nambour, QLD	Fruit (Hog Plam)			Fruit (Hog Plum)
S39-16s	Fruit	Hog Plum	Nambour, QLD	Fruit (Hog Plam)			Fruit (Hog Plum)
S40-16s	Fruit	Hog Plum	Nambour, QLD	Fruit (Hog Plam)			Fruit (Hog Plum)
S41-16s	Fruit	Hog Plum	Nambour, QLD	Fruit (Hog Plam)			Fruit (Hog Plum)
S42-16s	Fruit	Hog Plum	Nambour, QLD	Fruit (Hog Plam)			Fruit (Hog Plum)
S43-16s	Fruit	Sapodilla (whiteside)	Whiteside, QLD	Fruit (Sapodilla/Whiteside)	Fruit (Sapodilla/Whiteside, QLD)		Fruit (Sapodilla/Whiteside)
S44-16s	Fruit	Sapodilla (whiteside)	Whiteside, QLD	Fruit (Sapodilla/Whiteside)	Fruit (Sapodilla/Whiteside, QLD)		Fruit (Sapodilla/Whiteside)
S45-16s	Fruit	Sapodilla (whiteside)	Whiteside, QLD	Fruit (Sapodilla/Whiteside)	Fruit (Sapodilla/Whiteside, QLD)		Fruit (Sapodilla/Whiteside)
S46-16s	Fruit	Sapodilla (whiteside)	Whiteside, QLD	Fruit (Sapodilla/Whiteside)	Fruit (Sapodilla/Whiteside, QLD)		Fruit (Sapodilla/Whiteside)
S47-16s	Fruit	Sapodilla (whiteside)	Whiteside, QLD	Fruit (Sapodilla/Whiteside)	Fruit (Sapodilla/Whiteside, QLD)		Fruit (Sapodilla/Whiteside)
S48-16s	Fruit	Sapodilla (whiteside)	Whiteside, QLD	Fruit (Sapodilla/Whiteside)	Fruit (Sapodilla/Whiteside, QLD)		Fruit (Sapodilla/Whiteside)
S49-16s	Fruit	Sapodilla (Nambour)	Nambour, QLD	Fruit (Sapodilla/Nambour)	Fruit (Sapodilla/Nambour, QLD)		Fruit (Sapodilla/Nambour)
S50-16s	Fruit	Sapodilla (Nambour)	Nambour, QLD	Fruit (Sapodilla/Nambour)	Fruit (Sapodilla/Nambour, QLD)		Fruit (Sapodilla/Nambour)
S51-16s	Fruit	Sapodilla (Nambour)	Nambour, QLD	Fruit (Sapodilla/Nambour)	Fruit (Sapodilla/Nambour, QLD)		Fruit (Sapodilla/Nambour)
S52-16s	Fruit	Sapodilla (Nambour)	Nambour, QLD	Fruit (Sapodilla/Nambour)	Fruit (Sapodilla/Nambour, QLD)		Fruit (Sapodilla/Nambour)
S53-16s	Fruit	Sapodilla (Nambour)	Nambour, QLD	Fruit (Sapodilla/Nambour)	Fruit (Sapodilla/Nambour, QLD)		Fruit (Sapodilla/Nambour)
S54-16s	Fruit	Sapodilla (Nambour)	Nambour, QLD	Fruit (Sapodilla/Nambour)	Fruit (Sapodilla/Nambour, QLD)		Fruit (Sapodilla/Nambour)
S55-16s	Fruit	Pomegranate	Commealla, NSW	Fruit (Pomegranate)			Fruit (Pomegranate)
S56-16s	Fruit	Pomegranate	Commealla, NSW	Fruit (Pomegranate)			Fruit (Pomegranate)
S57-16s	Fruit	Pomegranate	Commealla, NSW	Fruit (Pomegranate)			Fruit (Pomegranate)
S58-16s	Fruit	Pomegranate	Commealla, NSW	Fruit (Pomegranate)			Fruit (Pomegranate)
S59-16s	Fruit	Pomegranate	Commealla, NSW	Fruit (Pomegranate)			Fruit (Pomegranate)
S60-16s	Fruit	Pomegranate	Commealla, NSW	Fruit (Pomegranate)			Fruit (Pomegranate)
S61-16s	Fruit	Green Apple	Echuca, VIC	Fruit (Green Apple)			Fruit (Green Apple)
S62-16s	Fruit	Green Apple	Echuca, VIC	Fruit (Green Apple)			Fruit (Green Apple)
S63-16s	Fruit	Green Apple	Echuca, VIC	Fruit (Green Apple)			Fruit (Green Apple)
S64-16s	Fruit	Green Apple	Echuca, VIC	Fruit (Green Apple)			Fruit (Green Apple)
S65-16s	Fruit	Green Apple	Echuca, VIC	Fruit (Green Apple)			Fruit (Green Apple)
S66-16s	Fruit	Green Apple	Echuca, VIC	Fruit (Green Apple)			Fruit (Green Apple)
S67-16s	Fruit	Quince	Toolamba, VIC	Fruit (Quince)			Fruit (Quince)
S68-16s	Fruit	Quince	Toolamba, VIC	Fruit (Quince)			Fruit (Quince)
S69-16s	Fruit	Quince	Toolamba, VIC	Fruit (Quince)			Fruit (Quince)
S70-16s	Fruit	Quince	Toolamba, VIC	Fruit (Quince)			Fruit (Quince)
S71-16s	Fruit	Quince	Toolamba, VIC	Fruit (Quince)			Fruit (Quince)
S72-16s	Fruit	Quince	Toolamba, VIC	Fruit (Quince)			Fruit (Quince)
