# Supplementary material for: Next-Generation Sequencing reveals relationship between the larval microbiome and food substrate in the polyphagous Queensland fruit fly
Source: Sci Rep. 2019 Oct 1;9:14292. doi: 10.1038/s41598-019-50602-5 (PMC6773747; doi:10.1038/s41598-019-50602-5)
Supplement: Supplementary file 4 — Dataset 3 [file 41598_2019_50602_MOESM4_ESM.xlsx]

## Sheet: FDR_Genus_within _fruits
A Benjamini–Hochberg adjustment to the resultant p value was made to adjust for false-discovery rate errors (FDR)
#Metric	ANOVA_fstat	ANOVA_pvalue	Benjamini/Hochberg_adjusted_pvalue	tukey_apple_v_plum	tukey_apple_v_pomegranate	tukey_apple_v_quince	tukey_apple_v_sapodilla1	tukey_apple_v_sapodilla2	tukey_plum_v_pomegranate	tukey_plum_v_quince	tukey_plum_v_sapodilla1	tukey_plum_v_sapodilla2	tukey_pomegranate_v_quince	tukey_pomegranate_v_sapodilla1	tukey_pomegranate_v_sapodilla2	tukey_quince_v_sapodilla1	tukey_quince_v_sapodilla2	sapodilla1_v_sapodilla2
Acetobacter	3.77453	0.0105642	0.105642	FALSE	TRUE	FALSE	FALSE	FALSE	FALSE	FALSE	FALSE	FALSE	FALSE	FALSE	FALSE	FALSE	FALSE	FALSE
Achromobacter	0.845	0.530413	0.564269	FALSE	FALSE	FALSE	FALSE	FALSE	FALSE	FALSE	FALSE	FALSE	FALSE	FALSE	FALSE	FALSE	FALSE	FALSE
Acidocella	2.08522	0.0995801	0.38007	FALSE	FALSE	FALSE	FALSE	FALSE	FALSE	FALSE	FALSE	FALSE	FALSE	FALSE	FALSE	FALSE	FALSE	FALSE
Akkermansia	0.845	0.530413	0.564269	FALSE	FALSE	FALSE	FALSE	FALSE	FALSE	FALSE	FALSE	FALSE	FALSE	FALSE	FALSE	FALSE	FALSE	FALSE
Bacteroides	0.845	0.530413	0.564269	FALSE	FALSE	FALSE	FALSE	FALSE	FALSE	FALSE	FALSE	FALSE	FALSE	FALSE	FALSE	FALSE	FALSE	FALSE
Bradyrhizobium	0.845	0.530413	0.564269	FALSE	FALSE	FALSE	FALSE	FALSE	FALSE	FALSE	FALSE	FALSE	FALSE	FALSE	FALSE	FALSE	FALSE	FALSE
Burkholderia	2.0373	0.10642	0.38007	FALSE	FALSE	FALSE	FALSE	FALSE	FALSE	FALSE	FALSE	FALSE	FALSE	FALSE	FALSE	FALSE	FALSE	FALSE
Chryseobacterium	0.845	0.530413	0.564269	FALSE	FALSE	FALSE	FALSE	FALSE	FALSE	FALSE	FALSE	FALSE	FALSE	FALSE	FALSE	FALSE	FALSE	FALSE
Comamonas	2.35625	0.0685086	0.319213	FALSE	FALSE	FALSE	FALSE	FALSE	FALSE	FALSE	FALSE	FALSE	FALSE	FALSE	FALSE	FALSE	FALSE	FALSE
Curtobacterium	0.845	0.530413	0.564269	FALSE	FALSE	FALSE	FALSE	FALSE	FALSE	FALSE	FALSE	FALSE	FALSE	FALSE	FALSE	FALSE	FALSE	FALSE
Enterobacter	1.96815	0.117137	0.390457	FALSE	FALSE	FALSE	FALSE	FALSE	FALSE	FALSE	FALSE	FALSE	FALSE	FALSE	FALSE	FALSE	FALSE	FALSE
Erwinia	1.23928	0.319492	0.564269	FALSE	FALSE	FALSE	FALSE	FALSE	FALSE	FALSE	FALSE	FALSE	FALSE	FALSE	FALSE	FALSE	FALSE	FALSE
Escherichia	1.10949	0.379507	0.564269	FALSE	FALSE	FALSE	FALSE	FALSE	FALSE	FALSE	FALSE	FALSE	FALSE	FALSE	FALSE	FALSE	FALSE	FALSE
Faecalibacterium	2.1104	0.0961675	0.38007	FALSE	FALSE	FALSE	FALSE	FALSE	FALSE	FALSE	FALSE	FALSE	FALSE	FALSE	FALSE	FALSE	FALSE	FALSE
Frateuria	3.41939	0.0165949	0.138291	FALSE	FALSE	TRUE	FALSE	FALSE	FALSE	FALSE	FALSE	FALSE	TRUE	FALSE	FALSE	FALSE	TRUE	FALSE
Fructobacillus	1.53489	0.21359	0.564269	FALSE	FALSE	FALSE	FALSE	FALSE	FALSE	FALSE	FALSE	FALSE	FALSE	FALSE	FALSE	FALSE	FALSE	FALSE
Gluconacetobacter	17.9346	1.06443e-07	5.32214e-06	TRUE	TRUE	FALSE	FALSE	FALSE	TRUE	FALSE	FALSE	FALSE	TRUE	TRUE	TRUE	FALSE	FALSE	FALSE
Gluconobacter	10.7914	1.07255e-05	0.000178759	TRUE	FALSE	FALSE	FALSE	FALSE	TRUE	TRUE	TRUE	TRUE	TRUE	FALSE	FALSE	FALSE	FALSE	FALSE
Herbaspirillum	2.53192	0.0538751	0.299306	FALSE	FALSE	FALSE	FALSE	FALSE	FALSE	FALSE	FALSE	FALSE	FALSE	FALSE	FALSE	FALSE	FALSE	FALSE
Janibacter	0.652535	0.662205	0.662205	FALSE	FALSE	FALSE	FALSE	FALSE	FALSE	FALSE	FALSE	FALSE	FALSE	FALSE	FALSE	FALSE	FALSE	FALSE
Klebsiella	1.70715	0.168306	0.525956	FALSE	FALSE	FALSE	FALSE	FALSE	FALSE	FALSE	FALSE	FALSE	FALSE	FALSE	FALSE	FALSE	FALSE	FALSE
Leuconostoc	1.66252	0.179049	0.526616	FALSE	FALSE	FALSE	FALSE	FALSE	FALSE	FALSE	FALSE	FALSE	FALSE	FALSE	FALSE	FALSE	FALSE	FALSE
Mesorhizobium	1.09687	0.385826	0.564269	FALSE	FALSE	FALSE	FALSE	FALSE	FALSE	FALSE	FALSE	FALSE	FALSE	FALSE	FALSE	FALSE	FALSE	FALSE
Microbacterium	0.845	0.530413	0.564269	FALSE	FALSE	FALSE	FALSE	FALSE	FALSE	FALSE	FALSE	FALSE	FALSE	FALSE	FALSE	FALSE	FALSE	FALSE
Morganella	0.845	0.530413	0.564269	FALSE	FALSE	FALSE	FALSE	FALSE	FALSE	FALSE	FALSE	FALSE	FALSE	FALSE	FALSE	FALSE	FALSE	FALSE
Paracoccus	0.845	0.530413	0.564269	FALSE	FALSE	FALSE	FALSE	FALSE	FALSE	FALSE	FALSE	FALSE	FALSE	FALSE	FALSE	FALSE	FALSE	FALSE
Pelomonas	0.845	0.530413	0.564269	FALSE	FALSE	FALSE	FALSE	FALSE	FALSE	FALSE	FALSE	FALSE	FALSE	FALSE	FALSE	FALSE	FALSE	FALSE
Propionibacterium	0.727984	0.608781	0.621205	FALSE	FALSE	FALSE	FALSE	FALSE	FALSE	FALSE	FALSE	FALSE	FALSE	FALSE	FALSE	FALSE	FALSE	FALSE
Providencia	0.888392	0.50304	0.564269	FALSE	FALSE	FALSE	FALSE	FALSE	FALSE	FALSE	FALSE	FALSE	FALSE	FALSE	FALSE	FALSE	FALSE	FALSE
Pseudomonas	1.3449	0.277049	0.564269	FALSE	FALSE	FALSE	FALSE	FALSE	FALSE	FALSE	FALSE	FALSE	FALSE	FALSE	FALSE	FALSE	FALSE	FALSE
Rubrobacter	1.03396	0.418651	0.564269	FALSE	FALSE	FALSE	FALSE	FALSE	FALSE	FALSE	FALSE	FALSE	FALSE	FALSE	FALSE	FALSE	FALSE	FALSE
Sphingomonas	0.845	0.530413	0.564269	FALSE	FALSE	FALSE	FALSE	FALSE	FALSE	FALSE	FALSE	FALSE	FALSE	FALSE	FALSE	FALSE	FALSE	FALSE
Staphylococcus	0.845	0.530413	0.564269	FALSE	FALSE	FALSE	FALSE	FALSE	FALSE	FALSE	FALSE	FALSE	FALSE	FALSE	FALSE	FALSE	FALSE	FALSE
Swaminathania	2.64794	0.0460206	0.287629	FALSE	FALSE	FALSE	FALSE	FALSE	FALSE	FALSE	FALSE	FALSE	TRUE	FALSE	FALSE	FALSE	FALSE	FALSE
Tatumella	0.791111	0.565726	0.589298	FALSE	FALSE	FALSE	FALSE	FALSE	FALSE	FALSE	FALSE	FALSE	FALSE	FALSE	FALSE	FALSE	FALSE	FALSE
Terriglobus	2.33822	0.0702269	0.319213	FALSE	FALSE	FALSE	FALSE	FALSE	FALSE	FALSE	FALSE	FALSE	FALSE	FALSE	FALSE	FALSE	FALSE	FALSE
Unassigned_Acetobacteraceae	12.221	3.71264e-06	9.2816e-05	TRUE	TRUE	TRUE	TRUE	TRUE	FALSE	FALSE	FALSE	FALSE	TRUE	FALSE	FALSE	FALSE	FALSE	FALSE
Unassigned_Bacteria	3.01813	0.0280297	0.200212	FALSE	FALSE	FALSE	FALSE	FALSE	FALSE	FALSE	FALSE	FALSE	FALSE	FALSE	FALSE	FALSE	FALSE	FALSE
Unassigned_Bartonellaceae	0.845	0.530413	0.564269	FALSE	FALSE	FALSE	FALSE	FALSE	FALSE	FALSE	FALSE	FALSE	FALSE	FALSE	FALSE	FALSE	FALSE	FALSE
Unassigned_Chitinophagaceae	1.32706	0.283835	0.564269	FALSE	FALSE	FALSE	FALSE	FALSE	FALSE	FALSE	FALSE	FALSE	FALSE	FALSE	FALSE	FALSE	FALSE	FALSE
Unassigned_Comamonadaceae	0.845	0.530413	0.564269	FALSE	FALSE	FALSE	FALSE	FALSE	FALSE	FALSE	FALSE	FALSE	FALSE	FALSE	FALSE	FALSE	FALSE	FALSE
Unassigned_EW055	0.845	0.530413	0.564269	FALSE	FALSE	FALSE	FALSE	FALSE	FALSE	FALSE	FALSE	FALSE	FALSE	FALSE	FALSE	FALSE	FALSE	FALSE
Unassigned_Enterobacteriaceae	4.86756	0.00283224	0.035403	FALSE	FALSE	FALSE	TRUE	FALSE	FALSE	FALSE	TRUE	FALSE	FALSE	TRUE	FALSE	FALSE	FALSE	TRUE
Unassigned_Halomonadaceae	1.46854	0.234003	0.564269	FALSE	FALSE	FALSE	FALSE	FALSE	FALSE	FALSE	FALSE	FALSE	FALSE	FALSE	FALSE	FALSE	FALSE	FALSE
Unassigned_Lachnospiraceae	0.845	0.530413	0.564269	FALSE	FALSE	FALSE	FALSE	FALSE	FALSE	FALSE	FALSE	FALSE	FALSE	FALSE	FALSE	FALSE	FALSE	FALSE
Unassigned_MLE1-12	1.09688	0.385826	0.564269	FALSE	FALSE	FALSE	FALSE	FALSE	FALSE	FALSE	FALSE	FALSE	FALSE	FALSE	FALSE	FALSE	FALSE	FALSE
Unassigned_Moraxellaceae	0.845	0.530413	0.564269	FALSE	FALSE	FALSE	FALSE	FALSE	FALSE	FALSE	FALSE	FALSE	FALSE	FALSE	FALSE	FALSE	FALSE	FALSE
Unassigned_Neisseriaceae	0.845	0.530413	0.564269	FALSE	FALSE	FALSE	FALSE	FALSE	FALSE	FALSE	FALSE	FALSE	FALSE	FALSE	FALSE	FALSE	FALSE	FALSE
Unassigned_Sphingomonadaceae	1.08001	0.39441	0.564269	FALSE	FALSE	FALSE	FALSE	FALSE	FALSE	FALSE	FALSE	FALSE	FALSE	FALSE	FALSE	FALSE	FALSE	FALSE
Wautersiella	1.42956	0.246843	0.564269	FALSE	FALSE	FALSE	FALSE	FALSE	FALSE	FALSE	FALSE	FALSE	FALSE	FALSE	FALSE	FALSE	FALSE	FALSE

## Sheet: FDR_Genus_within_larvae
A Benjamini–Hochberg adjustment to the resultant p value was made to adjust for false-discovery rate errors (FDR)
#Metric	ANOVA_fstat	ANOVA_pvalue	Benjamini/Hochberg_adjusted_pvalue	tukey_apple_v_plum	tukey_apple_v_pomegranate	tukey_apple_v_quince	tukey_apple_v_sapodilla1	tukey_apple_v_sapodilla2	tukey_plum_v_pomegranate	tukey_plum_v_quince	tukey_plum_v_sapodilla1	tukey_plum_v_sapodilla2	tukey_pomegranate_v_quince	tukey_pomegranate_v_sapodilla1	tukey_pomegranate_v_sapodilla2	tukey_quince_v_sapodilla1	tukey_quince_v_sapodilla2	sapodilla1_v_sapodilla2
Acetobacter	3.42046	0.0145499	0.189149	TRUE	TRUE	FALSE	FALSE	FALSE	FALSE	FALSE	FALSE	FALSE	FALSE	FALSE	FALSE	FALSE	FALSE	FALSE
Achromobacter	1	0.434649	0.612607	FALSE	FALSE	FALSE	FALSE	FALSE	FALSE	FALSE	FALSE	FALSE	FALSE	FALSE	FALSE	FALSE	FALSE	FALSE
Acidocella	2.26799	0.07305	0.474825	FALSE	FALSE	FALSE	FALSE	FALSE	FALSE	FALSE	FALSE	FALSE	FALSE	FALSE	FALSE	FALSE	FALSE	FALSE
Acinetobacter	0.800753	0.557987	0.613173	FALSE	FALSE	FALSE	FALSE	FALSE	FALSE	FALSE	FALSE	FALSE	FALSE	FALSE	FALSE	FALSE	FALSE	FALSE
Actinotelluria	1	0.434649	0.612607	FALSE	FALSE	FALSE	FALSE	FALSE	FALSE	FALSE	FALSE	FALSE	FALSE	FALSE	FALSE	FALSE	FALSE	FALSE
Adlercreutzia	1	0.434649	0.612607	FALSE	FALSE	FALSE	FALSE	FALSE	FALSE	FALSE	FALSE	FALSE	FALSE	FALSE	FALSE	FALSE	FALSE	FALSE
Akkermansia	4.43205	0.0038491	0.0900691	TRUE	FALSE	FALSE	FALSE	FALSE	TRUE	TRUE	TRUE	TRUE	FALSE	FALSE	FALSE	FALSE	FALSE	FALSE
Allobaculum	2.46622	0.0550285	0.445321	FALSE	FALSE	FALSE	FALSE	FALSE	FALSE	FALSE	FALSE	FALSE	FALSE	FALSE	FALSE	FALSE	FALSE	FALSE
Anaerococcus	0.800106	0.558421	0.613173	FALSE	FALSE	FALSE	FALSE	FALSE	FALSE	FALSE	FALSE	FALSE	FALSE	FALSE	FALSE	FALSE	FALSE	FALSE
Anaerostipes	1	0.434649	0.612607	FALSE	FALSE	FALSE	FALSE	FALSE	FALSE	FALSE	FALSE	FALSE	FALSE	FALSE	FALSE	FALSE	FALSE	FALSE
Arthrobacter	1	0.434649	0.612607	FALSE	FALSE	FALSE	FALSE	FALSE	FALSE	FALSE	FALSE	FALSE	FALSE	FALSE	FALSE	FALSE	FALSE	FALSE
Bacteroides	0.723446	0.611135	0.64417	FALSE	FALSE	FALSE	FALSE	FALSE	FALSE	FALSE	FALSE	FALSE	FALSE	FALSE	FALSE	FALSE	FALSE	FALSE
Balneimonas	1	0.434649	0.612607	FALSE	FALSE	FALSE	FALSE	FALSE	FALSE	FALSE	FALSE	FALSE	FALSE	FALSE	FALSE	FALSE	FALSE	FALSE
Blautia	0.927824	0.476853	0.613173	FALSE	FALSE	FALSE	FALSE	FALSE	FALSE	FALSE	FALSE	FALSE	FALSE	FALSE	FALSE	FALSE	FALSE	FALSE
Bradyrhizobium	1.66278	0.174101	0.612607	FALSE	FALSE	FALSE	FALSE	FALSE	FALSE	FALSE	FALSE	FALSE	FALSE	FALSE	FALSE	FALSE	FALSE	FALSE
Brevibacillus	1	0.434649	0.612607	FALSE	FALSE	FALSE	FALSE	FALSE	FALSE	FALSE	FALSE	FALSE	FALSE	FALSE	FALSE	FALSE	FALSE	FALSE
Burkholderia	1.23995	0.315293	0.612607	FALSE	FALSE	FALSE	FALSE	FALSE	FALSE	FALSE	FALSE	FALSE	FALSE	FALSE	FALSE	FALSE	FALSE	FALSE
Caldimonas	1	0.434649	0.612607	FALSE	FALSE	FALSE	FALSE	FALSE	FALSE	FALSE	FALSE	FALSE	FALSE	FALSE	FALSE	FALSE	FALSE	FALSE
Caulobacter	0.909213	0.488205	0.613173	FALSE	FALSE	FALSE	FALSE	FALSE	FALSE	FALSE	FALSE	FALSE	FALSE	FALSE	FALSE	FALSE	FALSE	FALSE
Clostridium	0.807181	0.553687	0.613173	FALSE	FALSE	FALSE	FALSE	FALSE	FALSE	FALSE	FALSE	FALSE	FALSE	FALSE	FALSE	FALSE	FALSE	FALSE
Collinsella	2.42564	0.0583062	0.445321	FALSE	FALSE	FALSE	FALSE	FALSE	FALSE	FALSE	FALSE	FALSE	FALSE	FALSE	FALSE	FALSE	FALSE	FALSE
Comamonas	1	0.434649	0.612607	FALSE	FALSE	FALSE	FALSE	FALSE	FALSE	FALSE	FALSE	FALSE	FALSE	FALSE	FALSE	FALSE	FALSE	FALSE
Coprococcus	1.67552	0.170962	0.612607	FALSE	FALSE	FALSE	FALSE	FALSE	FALSE	FALSE	FALSE	FALSE	FALSE	FALSE	FALSE	FALSE	FALSE	FALSE
Corynebacterium	5.72721	0.000797699	0.0365509	TRUE	FALSE	FALSE	FALSE	FALSE	TRUE	TRUE	TRUE	TRUE	FALSE	FALSE	FALSE	FALSE	FALSE	FALSE
Curtobacterium	1	0.434649	0.612607	FALSE	FALSE	FALSE	FALSE	FALSE	FALSE	FALSE	FALSE	FALSE	FALSE	FALSE	FALSE	FALSE	FALSE	FALSE
Dialister	0.697404	0.629572	0.651857	FALSE	FALSE	FALSE	FALSE	FALSE	FALSE	FALSE	FALSE	FALSE	FALSE	FALSE	FALSE	FALSE	FALSE	FALSE
Dorea	0.801525	0.55747	0.613173	FALSE	FALSE	FALSE	FALSE	FALSE	FALSE	FALSE	FALSE	FALSE	FALSE	FALSE	FALSE	FALSE	FALSE	FALSE
Enhydrobacter	1.46979	0.228965	0.612607	FALSE	FALSE	FALSE	FALSE	FALSE	FALSE	FALSE	FALSE	FALSE	FALSE	FALSE	FALSE	FALSE	FALSE	FALSE
Enterobacter	1.305	0.288272	0.612607	FALSE	FALSE	FALSE	FALSE	FALSE	FALSE	FALSE	FALSE	FALSE	FALSE	FALSE	FALSE	FALSE	FALSE	FALSE
Erwinia	0.788605	0.566166	0.613173	FALSE	FALSE	FALSE	FALSE	FALSE	FALSE	FALSE	FALSE	FALSE	FALSE	FALSE	FALSE	FALSE	FALSE	FALSE
Escherichia	1	0.434649	0.612607	FALSE	FALSE	FALSE	FALSE	FALSE	FALSE	FALSE	FALSE	FALSE	FALSE	FALSE	FALSE	FALSE	FALSE	FALSE
Faecalibacterium	0.99088	0.43982	0.612607	FALSE	FALSE	FALSE	FALSE	FALSE	FALSE	FALSE	FALSE	FALSE	FALSE	FALSE	FALSE	FALSE	FALSE	FALSE
Finegoldia	0.862563	0.517477	0.613173	FALSE	FALSE	FALSE	FALSE	FALSE	FALSE	FALSE	FALSE	FALSE	FALSE	FALSE	FALSE	FALSE	FALSE	FALSE
Frateuria	1.80709	0.141611	0.612607	FALSE	FALSE	FALSE	FALSE	FALSE	FALSE	FALSE	FALSE	FALSE	FALSE	FALSE	FALSE	FALSE	FALSE	FALSE
Fructobacillus	1.39153	0.255567	0.612607	FALSE	FALSE	FALSE	FALSE	FALSE	FALSE	FALSE	FALSE	FALSE	FALSE	FALSE	FALSE	FALSE	FALSE	FALSE
Gluconacetobacter	2.37811	0.0624005	0.445321	FALSE	FALSE	FALSE	FALSE	FALSE	FALSE	FALSE	FALSE	FALSE	FALSE	FALSE	FALSE	FALSE	FALSE	FALSE
Gluconobacter	1.58289	0.195087	0.612607	FALSE	FALSE	FALSE	FALSE	FALSE	FALSE	FALSE	FALSE	FALSE	FALSE	FALSE	FALSE	FALSE	FALSE	FALSE
Herbaspirillum	2.48924	0.0532535	0.445321	FALSE	FALSE	FALSE	FALSE	FALSE	FALSE	FALSE	FALSE	FALSE	FALSE	FALSE	FALSE	FALSE	FALSE	FALSE
Janibacter	1.48506	0.224088	0.612607	FALSE	FALSE	FALSE	FALSE	FALSE	FALSE	FALSE	FALSE	FALSE	FALSE	FALSE	FALSE	FALSE	FALSE	FALSE
Klebsiella	1.11488	0.373526	0.612607	FALSE	FALSE	FALSE	FALSE	FALSE	FALSE	FALSE	FALSE	FALSE	FALSE	FALSE	FALSE	FALSE	FALSE	FALSE
Kocuria	0.924456	0.478894	0.613173	FALSE	FALSE	FALSE	FALSE	FALSE	FALSE	FALSE	FALSE	FALSE	FALSE	FALSE	FALSE	FALSE	FALSE	FALSE
Lachnospira	1	0.434649	0.612607	FALSE	FALSE	FALSE	FALSE	FALSE	FALSE	FALSE	FALSE	FALSE	FALSE	FALSE	FALSE	FALSE	FALSE	FALSE
Leuconostoc	3.9403	0.00726557	0.141679	FALSE	FALSE	FALSE	FALSE	TRUE	FALSE	FALSE	FALSE	TRUE	FALSE	FALSE	TRUE	FALSE	TRUE	FALSE
Mesorhizobium	0.788674	0.56612	0.613173	FALSE	FALSE	FALSE	FALSE	FALSE	FALSE	FALSE	FALSE	FALSE	FALSE	FALSE	FALSE	FALSE	FALSE	FALSE
Methylobacterium	1	0.434649	0.612607	FALSE	FALSE	FALSE	FALSE	FALSE	FALSE	FALSE	FALSE	FALSE	FALSE	FALSE	FALSE	FALSE	FALSE	FALSE
Methyloversatilis	1	0.434649	0.612607	FALSE	FALSE	FALSE	FALSE	FALSE	FALSE	FALSE	FALSE	FALSE	FALSE	FALSE	FALSE	FALSE	FALSE	FALSE
Micrococcus	1.18991	0.33758	0.612607	FALSE	FALSE	FALSE	FALSE	FALSE	FALSE	FALSE	FALSE	FALSE	FALSE	FALSE	FALSE	FALSE	FALSE	FALSE
Morganella	1	0.434649	0.612607	FALSE	FALSE	FALSE	FALSE	FALSE	FALSE	FALSE	FALSE	FALSE	FALSE	FALSE	FALSE	FALSE	FALSE	FALSE
Nocardioides	1	0.434649	0.612607	FALSE	FALSE	FALSE	FALSE	FALSE	FALSE	FALSE	FALSE	FALSE	FALSE	FALSE	FALSE	FALSE	FALSE	FALSE
Parabacteroides	0.857434	0.520766	0.613173	FALSE	FALSE	FALSE	FALSE	FALSE	FALSE	FALSE	FALSE	FALSE	FALSE	FALSE	FALSE	FALSE	FALSE	FALSE
Paracoccus	1.64348	0.17896	0.612607	FALSE	FALSE	FALSE	FALSE	FALSE	FALSE	FALSE	FALSE	FALSE	FALSE	FALSE	FALSE	FALSE	FALSE	FALSE
Pelomonas	0.814872	0.548568	0.613173	FALSE	FALSE	FALSE	FALSE	FALSE	FALSE	FALSE	FALSE	FALSE	FALSE	FALSE	FALSE	FALSE	FALSE	FALSE
Peptoniphilus	1	0.434649	0.612607	FALSE	FALSE	FALSE	FALSE	FALSE	FALSE	FALSE	FALSE	FALSE	FALSE	FALSE	FALSE	FALSE	FALSE	FALSE
Peptostreptococcus	1	0.434649	0.612607	FALSE	FALSE	FALSE	FALSE	FALSE	FALSE	FALSE	FALSE	FALSE	FALSE	FALSE	FALSE	FALSE	FALSE	FALSE
Prevotella	0.832807	0.536742	0.613173	FALSE	FALSE	FALSE	FALSE	FALSE	FALSE	FALSE	FALSE	FALSE	FALSE	FALSE	FALSE	FALSE	FALSE	FALSE
Propionibacterium	3.45264	0.0139283	0.189149	TRUE	FALSE	FALSE	FALSE	FALSE	TRUE	TRUE	FALSE	TRUE	FALSE	FALSE	FALSE	FALSE	FALSE	FALSE
Providencia	1.07199	0.395476	0.612607	FALSE	FALSE	FALSE	FALSE	FALSE	FALSE	FALSE	FALSE	FALSE	FALSE	FALSE	FALSE	FALSE	FALSE	FALSE
Pseudomonas	2.00979	0.105835	0.589655	FALSE	FALSE	FALSE	FALSE	FALSE	FALSE	FALSE	FALSE	FALSE	FALSE	FALSE	FALSE	FALSE	FALSE	FALSE
Ralstonia	0.972449	0.450415	0.613173	FALSE	FALSE	FALSE	FALSE	FALSE	FALSE	FALSE	FALSE	FALSE	FALSE	FALSE	FALSE	FALSE	FALSE	FALSE
Roseomonas	1	0.434649	0.612607	FALSE	FALSE	FALSE	FALSE	FALSE	FALSE	FALSE	FALSE	FALSE	FALSE	FALSE	FALSE	FALSE	FALSE	FALSE
Rothia	1	0.434649	0.612607	FALSE	FALSE	FALSE	FALSE	FALSE	FALSE	FALSE	FALSE	FALSE	FALSE	FALSE	FALSE	FALSE	FALSE	FALSE
Rubellimicrobium	0.830814	0.538049	0.613173	FALSE	FALSE	FALSE	FALSE	FALSE	FALSE	FALSE	FALSE	FALSE	FALSE	FALSE	FALSE	FALSE	FALSE	FALSE
Rubrobacter	2.55006	0.0488411	0.445321	FALSE	FALSE	FALSE	FALSE	TRUE	FALSE	FALSE	FALSE	FALSE	FALSE	FALSE	FALSE	FALSE	FALSE	FALSE
Ruminococcus	0.631221	0.677351	0.689131	FALSE	FALSE	FALSE	FALSE	FALSE	FALSE	FALSE	FALSE	FALSE	FALSE	FALSE	FALSE	FALSE	FALSE	FALSE
Slackia	0.849869	0.525641	0.613173	FALSE	FALSE	FALSE	FALSE	FALSE	FALSE	FALSE	FALSE	FALSE	FALSE	FALSE	FALSE	FALSE	FALSE	FALSE
Sphingomonas	1.94161	0.116733	0.612607	FALSE	FALSE	FALSE	FALSE	FALSE	FALSE	FALSE	FALSE	FALSE	FALSE	FALSE	FALSE	FALSE	FALSE	FALSE
Sphingopyxis	1	0.434649	0.612607	FALSE	FALSE	FALSE	FALSE	FALSE	FALSE	FALSE	FALSE	FALSE	FALSE	FALSE	FALSE	FALSE	FALSE	FALSE
Staphylococcus	4.68146	0.00281141	0.0822338	TRUE	FALSE	FALSE	FALSE	FALSE	TRUE	TRUE	TRUE	TRUE	FALSE	FALSE	FALSE	FALSE	FALSE	FALSE
Streptococcus	1	0.434649	0.612607	FALSE	FALSE	FALSE	FALSE	FALSE	FALSE	FALSE	FALSE	FALSE	FALSE	FALSE	FALSE	FALSE	FALSE	FALSE
Streptomyces	1	0.434649	0.612607	FALSE	FALSE	FALSE	FALSE	FALSE	FALSE	FALSE	FALSE	FALSE	FALSE	FALSE	FALSE	FALSE	FALSE	FALSE
Sutterella	1	0.434649	0.612607	FALSE	FALSE	FALSE	FALSE	FALSE	FALSE	FALSE	FALSE	FALSE	FALSE	FALSE	FALSE	FALSE	FALSE	FALSE
Swaminathania	0.779894	0.572073	0.613173	FALSE	FALSE	FALSE	FALSE	FALSE	FALSE	FALSE	FALSE	FALSE	FALSE	FALSE	FALSE	FALSE	FALSE	FALSE
Tatumella	0.708853	0.621437	0.64918	FALSE	FALSE	FALSE	FALSE	FALSE	FALSE	FALSE	FALSE	FALSE	FALSE	FALSE	FALSE	FALSE	FALSE	FALSE
Tepidimonas	0.853806	0.5231	0.613173	FALSE	FALSE	FALSE	FALSE	FALSE	FALSE	FALSE	FALSE	FALSE	FALSE	FALSE	FALSE	FALSE	FALSE	FALSE
Terriglobus	3.05149	0.0241465	0.282515	FALSE	FALSE	FALSE	FALSE	FALSE	FALSE	TRUE	FALSE	FALSE	TRUE	FALSE	FALSE	TRUE	TRUE	FALSE
Turicibacter	1.57216	0.198083	0.612607	FALSE	FALSE	FALSE	FALSE	FALSE	FALSE	FALSE	FALSE	FALSE	FALSE	FALSE	FALSE	FALSE	FALSE	FALSE
Unassigned_Acetobacteraceae	9.6593	1.42387e-05	0.00166592	TRUE	TRUE	TRUE	TRUE	TRUE	FALSE	FALSE	FALSE	FALSE	FALSE	FALSE	FALSE	FALSE	FALSE	FALSE
Unassigned_Actinomycetales	1	0.434649	0.612607	FALSE	FALSE	FALSE	FALSE	FALSE	FALSE	FALSE	FALSE	FALSE	FALSE	FALSE	FALSE	FALSE	FALSE	FALSE
Unassigned_Aerococcaceae	1	0.434649	0.612607	FALSE	FALSE	FALSE	FALSE	FALSE	FALSE	FALSE	FALSE	FALSE	FALSE	FALSE	FALSE	FALSE	FALSE	FALSE
Unassigned_Bacteria	2.11255	0.0913049	0.541012	FALSE	FALSE	FALSE	FALSE	FALSE	FALSE	FALSE	FALSE	FALSE	FALSE	FALSE	FALSE	FALSE	FALSE	FALSE
Unassigned_Bartonellaceae	0.527328	0.753712	0.76021	FALSE	FALSE	FALSE	FALSE	FALSE	FALSE	FALSE	FALSE	FALSE	FALSE	FALSE	FALSE	FALSE	FALSE	FALSE
Unassigned_Bradyrhizobiaceae	1	0.434649	0.612607	FALSE	FALSE	FALSE	FALSE	FALSE	FALSE	FALSE	FALSE	FALSE	FALSE	FALSE	FALSE	FALSE	FALSE	FALSE
Unassigned_C111	1	0.434649	0.612607	FALSE	FALSE	FALSE	FALSE	FALSE	FALSE	FALSE	FALSE	FALSE	FALSE	FALSE	FALSE	FALSE	FALSE	FALSE
Unassigned_Caulobacteraceae	0.823571	0.542813	0.613173	FALSE	FALSE	FALSE	FALSE	FALSE	FALSE	FALSE	FALSE	FALSE	FALSE	FALSE	FALSE	FALSE	FALSE	FALSE
Unassigned_Chitinophagaceae	2.35274	0.0647048	0.445321	FALSE	FALSE	FALSE	FALSE	FALSE	FALSE	FALSE	FALSE	FALSE	FALSE	FALSE	FALSE	FALSE	FALSE	FALSE
Unassigned_Clostridiaceae	1.54703	0.205277	0.612607	FALSE	FALSE	FALSE	FALSE	FALSE	FALSE	FALSE	FALSE	FALSE	FALSE	FALSE	FALSE	FALSE	FALSE	FALSE
Unassigned_Clostridiales	1.20575	0.330381	0.612607	FALSE	FALSE	FALSE	FALSE	FALSE	FALSE	FALSE	FALSE	FALSE	FALSE	FALSE	FALSE	FALSE	FALSE	FALSE
Unassigned_Coriobacteriaceae	1	0.434649	0.612607	FALSE	FALSE	FALSE	FALSE	FALSE	FALSE	FALSE	FALSE	FALSE	FALSE	FALSE	FALSE	FALSE	FALSE	FALSE
Unassigned_Ellin6075	1	0.434649	0.612607	FALSE	FALSE	FALSE	FALSE	FALSE	FALSE	FALSE	FALSE	FALSE	FALSE	FALSE	FALSE	FALSE	FALSE	FALSE
Unassigned_Enterobacteriaceae	5.58911	0.000937202	0.0365509	FALSE	FALSE	TRUE	FALSE	FALSE	FALSE	TRUE	FALSE	FALSE	TRUE	FALSE	FALSE	TRUE	TRUE	FALSE
Unassigned_Erysipelotrichaceae	0.800017	0.558481	0.613173	FALSE	FALSE	FALSE	FALSE	FALSE	FALSE	FALSE	FALSE	FALSE	FALSE	FALSE	FALSE	FALSE	FALSE	FALSE
Unassigned_Erythrobacteraceae	0.67752	0.643801	0.660743	FALSE	FALSE	FALSE	FALSE	FALSE	FALSE	FALSE	FALSE	FALSE	FALSE	FALSE	FALSE	FALSE	FALSE	FALSE
Unassigned_Gemmatimonadetes	1	0.434649	0.612607	FALSE	FALSE	FALSE	FALSE	FALSE	FALSE	FALSE	FALSE	FALSE	FALSE	FALSE	FALSE	FALSE	FALSE	FALSE
Unassigned_Geodermatophilaceae	1	0.434649	0.612607	FALSE	FALSE	FALSE	FALSE	FALSE	FALSE	FALSE	FALSE	FALSE	FALSE	FALSE	FALSE	FALSE	FALSE	FALSE
Unassigned_Halomonadaceae	1.64774	0.177878	0.612607	FALSE	FALSE	FALSE	FALSE	FALSE	FALSE	FALSE	FALSE	FALSE	FALSE	FALSE	FALSE	FALSE	FALSE	FALSE
Unassigned_Lachnospiraceae	0.330584	0.89046	0.89046	FALSE	FALSE	FALSE	FALSE	FALSE	FALSE	FALSE	FALSE	FALSE	FALSE	FALSE	FALSE	FALSE	FALSE	FALSE
Unassigned_MLE1-12	1	0.434649	0.612607	FALSE	FALSE	FALSE	FALSE	FALSE	FALSE	FALSE	FALSE	FALSE	FALSE	FALSE	FALSE	FALSE	FALSE	FALSE
Unassigned_Methylobacteriaceae	1	0.434649	0.612607	FALSE	FALSE	FALSE	FALSE	FALSE	FALSE	FALSE	FALSE	FALSE	FALSE	FALSE	FALSE	FALSE	FALSE	FALSE
Unassigned_Microbacteriaceae	0.806461	0.554168	0.613173	FALSE	FALSE	FALSE	FALSE	FALSE	FALSE	FALSE	FALSE	FALSE	FALSE	FALSE	FALSE	FALSE	FALSE	FALSE
Unassigned_Moraxellaceae	1	0.434649	0.612607	FALSE	FALSE	FALSE	FALSE	FALSE	FALSE	FALSE	FALSE	FALSE	FALSE	FALSE	FALSE	FALSE	FALSE	FALSE
Unassigned_Neisseriaceae	1.28844	0.294946	0.612607	FALSE	FALSE	FALSE	FALSE	FALSE	FALSE	FALSE	FALSE	FALSE	FALSE	FALSE	FALSE	FALSE	FALSE	FALSE
Unassigned_Nocardioidaceae	0.826806	0.540682	0.613173	FALSE	FALSE	FALSE	FALSE	FALSE	FALSE	FALSE	FALSE	FALSE	FALSE	FALSE	FALSE	FALSE	FALSE	FALSE
Unassigned_Oxalobacteraceae	0.808173	0.553026	0.613173	FALSE	FALSE	FALSE	FALSE	FALSE	FALSE	FALSE	FALSE	FALSE	FALSE	FALSE	FALSE	FALSE	FALSE	FALSE
Unassigned_Propionibacteriaceae	1	0.434649	0.612607	FALSE	FALSE	FALSE	FALSE	FALSE	FALSE	FALSE	FALSE	FALSE	FALSE	FALSE	FALSE	FALSE	FALSE	FALSE
Unassigned_Proteobacteria	0.945297	0.466369	0.613173	FALSE	FALSE	FALSE	FALSE	FALSE	FALSE	FALSE	FALSE	FALSE	FALSE	FALSE	FALSE	FALSE	FALSE	FALSE
Unassigned_Rhodospirillaceae	1	0.434649	0.612607	FALSE	FALSE	FALSE	FALSE	FALSE	FALSE	FALSE	FALSE	FALSE	FALSE	FALSE	FALSE	FALSE	FALSE	FALSE
Unassigned_Rhodospirillales	1	0.434649	0.612607	FALSE	FALSE	FALSE	FALSE	FALSE	FALSE	FALSE	FALSE	FALSE	FALSE	FALSE	FALSE	FALSE	FALSE	FALSE
Unassigned_Ruminococcaceae	0.773416	0.576488	0.613173	FALSE	FALSE	FALSE	FALSE	FALSE	FALSE	FALSE	FALSE	FALSE	FALSE	FALSE	FALSE	FALSE	FALSE	FALSE
Unassigned_Solirubrobacterales	1	0.434649	0.612607	FALSE	FALSE	FALSE	FALSE	FALSE	FALSE	FALSE	FALSE	FALSE	FALSE	FALSE	FALSE	FALSE	FALSE	FALSE
Unassigned_Sphingomonadaceae	2.70712	0.0391015	0.415898	FALSE	FALSE	FALSE	FALSE	FALSE	FALSE	FALSE	FALSE	FALSE	FALSE	FALSE	FALSE	FALSE	FALSE	FALSE
Unassigned_Sporichthyaceae	1	0.434649	0.612607	FALSE	FALSE	FALSE	FALSE	FALSE	FALSE	FALSE	FALSE	FALSE	FALSE	FALSE	FALSE	FALSE	FALSE	FALSE
Unassigned_TM7-3	1	0.434649	0.612607	FALSE	FALSE	FALSE	FALSE	FALSE	FALSE	FALSE	FALSE	FALSE	FALSE	FALSE	FALSE	FALSE	FALSE	FALSE
Unassigned_YS2	1	0.434649	0.612607	FALSE	FALSE	FALSE	FALSE	FALSE	FALSE	FALSE	FALSE	FALSE	FALSE	FALSE	FALSE	FALSE	FALSE	FALSE
Unassigned_[Barnesiellaceae]	1	0.434649	0.612607	FALSE	FALSE	FALSE	FALSE	FALSE	FALSE	FALSE	FALSE	FALSE	FALSE	FALSE	FALSE	FALSE	FALSE	FALSE
Wautersiella	2.10364	0.0924807	0.541012	FALSE	FALSE	FALSE	FALSE	FALSE	FALSE	FALSE	FALSE	FALSE	FALSE	FALSE	FALSE	FALSE	FALSE	FALSE
[Eubacterium]	0.842808	0.530217	0.613173	FALSE	FALSE	FALSE	FALSE	FALSE	FALSE	FALSE	FALSE	FALSE	FALSE	FALSE	FALSE	FALSE	FALSE	FALSE
[Ruminococcus]	3.64969	0.0106814	0.178532	TRUE	FALSE	FALSE	FALSE	FALSE	TRUE	TRUE	TRUE	TRUE	FALSE	FALSE	FALSE	FALSE	FALSE	FALSE

## Sheet: FDR_Genus_fruit_V_larvae
A Benjamini–Hochberg adjustment to the resultant p value was made to adjust for false-discovery rate errors (FDR)
#Metric	ttest_statistic	ttest_pvalue	Benjamini/Hochberg_adjusted_pvalue	fruit_mean	larvae_mean	fruit_sterror	larvae_sterror
Acetobacter	1.70665	0.0929281	0.374585	0.196507	0.123212	0.033369	0.0270362
Achromobacter	0.32182	0.748864	0.781143	0.000289862	0.000180048	0.000289862	0.000180048
Acidocella	0.940309	0.353016	0.399205	0.00887805	0.00282625	0.00610426	0.00203958
Acinetobacter	-1.43343	0.160609	0.374585	0	0.000499635	0	0.000348559
Actinotelluria	-1	0.324174	0.374585	0	0.000498529	0	0.000498529
Adlercreutzia	-1	0.324174	0.374585	0	0.00030185	0	0.00030185
Akkermansia	-1.47245	0.149071	0.374585	0.000146576	0.00116161	0.000146576	0.000673585
Allobaculum	-1.42797	0.162162	0.374585	0	0.000842529	0	0.000590017
Anaerococcus	-1.43466	0.16026	0.374585	0	0.000613623	0	0.000427714
Anaerostipes	-1	0.324174	0.374585	0	0.00029417	0	0.00029417
Arthrobacter	-1	0.324174	0.374585	0	0.000760962	0	0.000760962
Bacteroides	-1.63377	0.110927	0.374585	0.000146607	0.00185109	0.000146607	0.00103293
Balneimonas	-1	0.324174	0.374585	0	0.000530055	0	0.000530055
Blautia	-1.36347	0.181442	0.374585	0	0.00138855	0	0.0010184
Bradyrhizobium	-2.83519	0.00747872	0.129275	0.000139755	0.00372015	0.000139755	0.00125508
Brevibacillus	-1	0.324174	0.374585	0	0.000349193	0	0.000349193
Burkholderia	-0.209074	0.835036	0.841994	0.00086462	0.00104602	0.000609279	0.000617718
Caldimonas	-1	0.324174	0.374585	0	0.000364319	0	0.000364319
Caulobacter	-1.21369	0.232994	0.374585	0	0.000836845	0	0.000689506
Chryseobacterium	1	0.325053	0.374585	0.000419363	0	0.000419363	0
Clostridium	-1.42117	0.164116	0.374585	0	0.000842566	0	0.000592867
Collinsella	-1.41958	0.164575	0.374585	0	0.00075039	0	0.000528599
Comamonas	-0.459797	0.647637	0.681427	0.000159364	0.000326357	0.000159364	0.000326357
Coprococcus	-1.77505	0.0845868	0.374585	0	0.00205348	0	0.00115685
Corynebacterium	-2.16723	0.0371067	0.320708	0	0.00272022	0	0.00125516
Curtobacterium	0.553458	0.58296	0.624231	0.000576375	0.000232417	0.000576375	0.000232417
Dialister	-1.62065	0.114068	0.374585	0	0.000532264	0	0.000328426
Dorea	-1.43196	0.161025	0.374585	0	0.0011423	0	0.00079772
Enhydrobacter	-1.73218	0.0920479	0.374585	0	0.000837839	0	0.000483692
Enterobacter	-1.25977	0.214019	0.374585	0.00540693	0.0145641	0.00279927	0.00670832
Erwinia	1.08824	0.28465	0.374585	0.00730408	0.000998509	0.0057536	0.000685613
Escherichia	1.20634	0.23601	0.374585	0.000635649	9.62358e-05	0.00043667	9.62358e-05
Faecalibacterium	-2.08588	0.0436344	0.332705	0.000615484	0.00460046	0.000428288	0.00186182
Finegoldia	-1.31186	0.198108	0.374585	0	0.000601648	0	0.000458623
Frateuria	1.17963	0.243594	0.374585	0.0314575	0.0157964	0.0114009	0.0068029
Fructobacillus	0.579623	0.564927	0.610323	0.00712173	0.00347312	0.00557753	0.00291815
Gluconacetobacter	3.60808	0.000738042	0.0148838	0.539191	0.217576	0.0787079	0.0418393
Gluconobacter	5.0738	6.43974e-06	0.000259736	0.554269	0.212624	0.0595648	0.0314012
Herbaspirillum	0.185835	0.853161	0.853161	0.00295728	0.00247558	0.00193216	0.00172794
Janibacter	-0.998587	0.323657	0.374585	0.000793025	0.00256242	0.000553556	0.00168322
Klebsiella	-1.84468	0.0733605	0.374585	0.0109484	0.0889061	0.0046131	0.0420083
Kocuria	-1.18015	0.2459	0.374585	0	0.000718857	0	0.000609125
Lachnospira	-1	0.324174	0.374585	0	0.00040853	0	0.00040853
Leuconostoc	0.677539	0.501606	0.546796	0.0909984	0.0542358	0.0491861	0.0229081
Mesorhizobium	-0.929768	0.357157	0.400149	0.000268831	0.000889067	0.000268831	0.00061052
Methylobacterium	-1	0.324174	0.374585	0	0.000496963	0	0.000496963
Methyloversatilis	-1	0.324174	0.374585	0	0.000349222	0	0.000349222
Microbacterium	1	0.325053	0.374585	0.000364519	0	0.000364519	0
Micrococcus	-1.698	0.0983829	0.374585	0	0.0010902	0	0.000642049
Morganella	-0.958926	0.344153	0.392854	0.000171164	0.00424765	0.000171164	0.00424765
Nocardioides	-1	0.324174	0.374585	0	0.000468159	0	0.000468159
Parabacteroides	-1.32228	0.19465	0.374585	0	0.000862396	0	0.000652201
Paracoccus	0.296102	0.768492	0.781408	0.0017191	0.00115061	0.0017191	0.00085483
Pelomonas	-2.64395	0.0119643	0.160854	0.000176812	0.00307613	0.000176812	0.00108224
Peptoniphilus	-1	0.324174	0.374585	0	0.000384919	0	0.000384919
Peptostreptococcus	-1	0.324174	0.374585	0	0.000299281	0	0.000299281
Prevotella	-2.27876	0.028893	0.268928	0	0.00508797	0	0.00223278
Propionibacterium	-3.81146	0.000524428	0.0126912	0.000785879	0.0152235	0.000391791	0.00376763
Providencia	-1.0261	0.311884	0.374585	0.000920385	0.0444506	0.000514811	0.04242
Pseudomonas	0.482442	0.632102	0.670916	0.00248519	0.00142394	0.00204973	0.000798455
Ralstonia	-1.77431	0.0847117	0.374585	0	0.00142049	0	0.000800585
Roseomonas	-1	0.324174	0.374585	0	0.000629846	0	0.000629846
Rothia	-1	0.324174	0.374585	0	0.000512247	0	0.000512247
Rubellimicrobium	-1.37537	0.177756	0.374585	0	0.000584713	0	0.000425131
Rubrobacter	-2.65599	0.0115146	0.160854	0.000282808	0.00261298	0.000172301	0.000860242
Ruminococcus	-1.73264	0.0919637	0.374585	0	0.00214878	0	0.00124017
Slackia	-1.33755	0.189672	0.374585	0	0.000978137	0	0.000731293
Sphingomonas	-1.14001	0.259402	0.374585	0.000523047	0.00178525	0.000523047	0.000975849
Sphingopyxis	-1	0.324174	0.374585	0	0.000510721	0	0.000510721
Staphylococcus	-2.47586	0.0181599	0.199759	0.000125	0.00305456	0.000125	0.00117663
Streptococcus	-1	0.324174	0.374585	0	0.000349264	0	0.000349264
Streptomyces	-1	0.324174	0.374585	0	0.00029661	0	0.00029661
Sutterella	-1	0.324174	0.374585	0	0.000753153	0	0.000753153
Swaminathania	-6.21215	4.65829e-08	5.63653e-06	0.347715	0.817094	0.0451494	0.0605854
Tatumella	-1.33831	0.186263	0.374585	0.0341308	0.0995302	0.0244895	0.0422877
Tepidimonas	-2.08954	0.0439941	0.332705	0	0.00190876	0	0.000913485
Terriglobus	1.3311	0.19185	0.374585	0.0117717	0.00312185	0.00631512	0.001532
Turicibacter	-1.95907	0.0581092	0.370064	0	0.00136065	0	0.000694538
Unassigned_Acetobacteraceae	1.94899	0.0568961	0.370064	0.177504	0.0901553	0.0388062	0.0224199
Unassigned_Actinomycetales	-1	0.324174	0.374585	0	0.000319256	0	0.000319256
Unassigned_Aerococcaceae	-1	0.324174	0.374585	0	0.000366425	0	0.000366425
Unassigned_Bacteria	-5.78423	1.33644e-06	8.08544e-05	0.00441388	0.0602908	0.00120631	0.00958459
Unassigned_Bartonellaceae	-1.71159	0.0953687	0.374585	0.000139755	0.00161278	0.000139755	0.000849193
Unassigned_Bradyrhizobiaceae	-1	0.324174	0.374585	0	0.000304398	0	0.000304398
Unassigned_C111	-1	0.324174	0.374585	0	0.000376849	0	0.000376849
Unassigned_Caulobacteraceae	-1.38954	0.173447	0.374585	0	0.000895471	0	0.000644439
Unassigned_Chitinophagaceae	1.12613	0.2687	0.374585	0.0084838	0.000549768	0.00703451	0.000391523
Unassigned_Clostridiaceae	-1.77995	0.0837678	0.374585	0	0.00202785	0	0.00113927
Unassigned_Clostridiales	-2.36521	0.0236922	0.238896	0	0.00337514	0	0.00142699
Unassigned_Comamonadaceae	1	0.325053	0.374585	0.000746301	0	0.000746301	0
Unassigned_Coriobacteriaceae	-1	0.324174	0.374585	0	0.000372933	0	0.000372933
Unassigned_EW055	1	0.325053	0.374585	0.000318761	0	0.000318761	0
Unassigned_Ellin6075	-1	0.324174	0.374585	0	0.000321593	0	0.000321593
Unassigned_Enterobacteriaceae	-1.96716	0.0568095	0.370064	0.021753	0.118211	0.00701011	0.0485306
Unassigned_Erysipelotrichaceae	-1.43483	0.160212	0.374585	0	0.000862756	0	0.000601296
Unassigned_Erythrobacteraceae	-1.65486	0.106894	0.374585	0	0.00126371	0	0.000763636
Unassigned_Gemmatimonadetes	-1	0.324174	0.374585	0	0.000355792	0	0.000355792
Unassigned_Geodermatophilaceae	-1	0.324174	0.374585	0	0.000636012	0	0.000636012
Unassigned_Halomonadaceae	-0.298669	0.766183	0.781408	0.0151203	0.0212487	0.0121722	0.016519
Unassigned_Lachnospiraceae	-2.56429	0.0147245	0.178167	0.000159379	0.00513952	0.000159379	0.00193556
Unassigned_MLE1-12	-0.309201	0.758273	0.781408	0.0004285	0.000675965	0.0004285	0.000675965
Unassigned_Methylobacteriaceae	-1	0.324174	0.374585	0	0.000530175	0	0.000530175
Unassigned_Microbacteriaceae	-1.42255	0.163719	0.374585	0	0.000759827	0	0.000534131
Unassigned_Moraxellaceae	-0.803147	0.426972	0.473978	9.88213e-05	0.000538682	9.88213e-05	0.000538682
Unassigned_Neisseriaceae	-1.39452	0.171681	0.374585	9.88213e-05	0.00120346	9.88213e-05	0.000785939
Unassigned_Nocardioidaceae	-1.38323	0.175356	0.374585	0	0.000898065	0	0.000649254
Unassigned_Oxalobacteraceae	-1.41927	0.164665	0.374585	0	0.000723325	0	0.000509644
Unassigned_Propionibacteriaceae	-1	0.324174	0.374585	0	0.000296596	0	0.000296596
Unassigned_Proteobacteria	-4.84187	2.58427e-05	0.000781741	0	0.00655248	0	0.0013533
Unassigned_Rhodospirillaceae	-1	0.324174	0.374585	0	0.00109036	0	0.00109036
Unassigned_Rhodospirillales	-1	0.324174	0.374585	0	0.000304398	0	0.000304398
Unassigned_Ruminococcaceae	-1.83292	0.0753318	0.374585	0	0.0016866	0	0.000920169
Unassigned_Solirubrobacterales	-1	0.324174	0.374585	0	0.000432184	0	0.000432184
Unassigned_Sphingomonadaceae	-0.736524	0.464025	0.510427	0.000619915	0.00123162	0.000558893	0.000614342
Unassigned_Sporichthyaceae	-1	0.324174	0.374585	0	0.000353601	0	0.000353601
Unassigned_TM7-3	-1	0.324174	0.374585	0	0.000739245	0	0.000739245
Unassigned_YS2	-1	0.324174	0.374585	0	0.000277964	0	0.000277964
Unassigned_[Barnesiellaceae]	-1	0.324174	0.374585	0	0.000312015	0	0.000312015
Wautersiella	-1.15745	0.254618	0.374585	0.0012793	0.00965285	0.00103001	0.00716079
[Eubacterium]	-1.35166	0.185156	0.374585	0	0.000495562	0	0.000366632
[Ruminococcus]	-1.62712	0.112682	0.374585	0	0.000879664	0	0.000540625
